# Supplementary material for: Persistence in time: the hunt for Bacillus anthracis at a historic tannery site in Austria reveals genetic diversity thought extinct
Source: Appl Environ Microbiol. 2025 Feb 7;91(3):e01732-24. doi: 10.1128/aem.01732-24 (PMC11921346; doi:10.1128/aem.01732-24)
Supplement: Supplemental text — R-Script. [file aem.01732-24-s0001.txt]

# Creates a Minimum Spanning Tree (MST) and Maximum Likelihood Tree (MLH)
# based on a VCF table generated by the parSNP pipeline
# and a multiple sequence alignment file created with MAFFT

### Load necessary libraries
# These libraries are required for data manipulation, phylogenetic tree construction, and visualization
library(tidyverse)  # Includes dplyr, ggplot2, and other data manipulation tools
library(phangorn)   # Provides phylogenetic analysis tools and phyDat object creation
library(ggtree)     # Visualization of phylogenetic trees
library(phytools)   # Advanced phylogenetic methods and tools
library(devEMF)     # For saving plots in enhanced metafile format

################################################################################
### Generating Data

# Load the VCF table generated by parSNP
# file.choose() allows interactive file selection; replace with a hardcoded file path for batch runs
x <- read.delim2(file.choose(), na.strings = c("NULL", "NA", ""), skip = 9, header = TRUE, sep = "\t")

# Convert table to dataframe and remove unnecessary columns (e.g., metadata from VCF)
drops <- c("X.CHROM", "ID", "QUAL", "REF", "ALT", "FILTER", "INFO", "FORMAT")
df_subset <- x[, !(names(x) %in% drops)]  # Excludes specified columns

# Parsing the dataframe to prepare for phylogenetic analysis
# Transpose and aggregate unique rows to handle duplicate positions
t1 <- as.data.frame(t(df_subset))  # Transpose for easier manipulation
t2 <- mutate(t1, ID = row.names(t1))  # Add row names as a new column
t3 <- aggregate(t2[ncol(t2)], t2[-ncol(t2)], 
                FUN = function(X) paste(unique(X), collapse = "\n"))  # Combine unique values

# Final preprocessing for variations matrix
row.names(t3) <- t3$ID
t4 <- select(t3, -ID)  # Drop ID column
t5 <- as.data.frame(t(t4))  # Transpose back to original orientation
t6 <- select(t5, -POS)  # Remove position column for simplicity
variations <- t6  # Final variations matrix
variations <- t(variations)
rownames(variations) <- gsub("\\.f.+", "", rownames(variations))  # Clean row names

# Convert variations matrix into a phyDat object for phylogenetic analysis
# Binary encoding is enforced by specifying levels = c(1, 0)
variations_phyDat <- phyDat(variations, type = "USER", levels = c(1, 0))

# Create a binary distance matrix from the variations matrix
# Note: This step may be computationally expensive for large datasets
dna_dist <- dist(variations, method = "binary")

################################################################################
### Plotting Phylogenetic Trees

# Parsimony tree construction using ratchet search
treeRatchet <- pratchet(variations_phyDat, trace = 0)
treeRatchet <- acctran(treeRatchet, variations_phyDat)  # Adjust branch lengths

# Initial tree visualization
p <- plotTree(treeRatchet)
edgelabels(cex = 0.6, frame = 'n', adj = c(1, -1))  # Add edge labels

# MST-like plot with edge length modification
# Offset edge lengths to avoid log(0) during transformation
edge <- data.frame(treeRatchet$edge, edge_num = 1:nrow(treeRatchet$edge), 
                   round(treeRatchet$edge.length, 1))
colnames(edge) <- c("parent", "node", "edge_num", "edge_length")
edge$edge_length_mod <- edge$edge_length + 1.1  # Offset to avoid zero values
treeRatchet$edge.length <- log(edge$edge_length_mod)  # Log-transform edge lengths

# Add group annotations to tree
treeRatchet <- groupOTU(treeRatchet, c("MH_JJ", "MH_VW", "MH_MFM", "MH_PR"))

# First MST plot using ggtree
p <- ggtree(treeRatchet, layout = "daylight") +
        geom_tippoint(size = 10, fill = "grey", color = "black", shape = 21) +
        geom_tiplab2(align = FALSE, hjust = -0.38, nudge_x = -0.1, 
                     angle = 0, aes(color = group)) +
        scale_color_manual(values = c("black", "red")) + 
        theme(legend.position = "none") + 
        coord_cartesian(clip = 'off') + 
        theme_tree2(plot.margin = margin(6, 120, 20, 40))

# Add branch labels to the MST plot
p %<+% edge + geom_label(aes(x = branch, label = edge_length, vjust = -0.2, hjust = 0.5))

################################################################################
### Improved Tree with Node Labeling

# Compute positions for labeling nodes and edges
newaes <- as.data.frame(p$data)
newaes2 <- data.frame()
for (i in 1:max(newaes$node)) {
        xlabel <- mean(c(newaes[newaes$node == i, ]$x, 
                         newaes[newaes$node == (newaes[newaes$node == i, ]$parent), ]$x))      
        ylabel <- mean(c(newaes[newaes$node == i, ]$y, 
                         newaes[newaes$node == (newaes[newaes$node == i, ]$parent), ]$y))
        newaes3 <- c(xlabel, ylabel, edge[edge$node == i, ]$edge_length)
        newaes2 <- rbind(newaes2, newaes3)
}
colnames(newaes2) <- c("xlabel", "ylabel", "edge_length")
newaes2 <- newaes2[newaes2$edge_length > 0, ]  # Filter non-positive edges
newaes2$edge_length <- round(newaes2$edge_length)

# Prepare new labels
edgenew <- data.frame(
        xpos = as.vector(newaes2$xlabel),
        ypos = as.vector(newaes2$ylabel),
        hjustvar = +0.5,
        vjustvar = +0.5,
        annotateText = as.vector(newaes2$edge_length)
)

# Add annotations to MST plot
p %<+% edge + 
  geom_label(data = edgenew, aes(x = xpos, y = ypos, hjust = hjustvar, 
                                 vjust = vjustvar, label = annotateText),
             fill = "white", label.size = NA, label.padding = unit(0.1, "lines"))

################################################################################
### Saving Plots

# Save the MST plot in multiple formats
ggsave("V770_mst.pdf", width = 50, height = 50, units = "cm", limitsize = FALSE)
svg("V770_mst.svg", width = 10, height = 10)
emf(file = "V770_mst.emf", width = 10, height = 10, bg = "transparent", 
    pointsize = 12, family = "Helvetica", coordDPI = 600)
dev.off()

################################################################################
### Maximum Likelihood Tree Construction

# Load a multiple sequence alignment (FASTA format)
alignmentfile <- read.dna(file.choose(), format = "fasta")

# Convert the alignment to a phyDat object
alignment_phyDat <- phyDat(alignmentfile, type = "DNA", levels = NULL)

# Perform model testing to select the best evolutionary model
mt <- modelTest(alignment_phyDat)

# Fit the model and perform bootstrap analysis
fit_mt <- pml_bb(mt, control = pml.control(trace = 0))
bs <- bootstrap.pml(fit_mt, bs = 500, optNni = TRUE, 
                    control = pml.control(trace = 0))

# Save the MLH plot
ggsave("V770_mlh.pdf", width = 50, height = 50, units = "cm", limitsize = FALSE)
emf(file = "v770_mlh.emf", width = 10, height = 10, bg = "transparent", 
    pointsize = 12, family = "Helvetica", coordDPI = 600)
plotBS(midpoint(fit_mt$tree), bs, p = 50, type = "p", main = "Standard bootstrap")
dev.off()
