# Supplementary material for: Persistence in time: the hunt for Bacillus anthracis at a historic tannery site in Austria reveals genetic diversity thought extinct
Source: Appl Environ Microbiol. 2025 Feb 7;91(3):e01732-24. doi: 10.1128/aem.01732-24 (PMC11921346; doi:10.1128/aem.01732-24)
Supplement: Supplemental tables — Tables S1 to S4. [file aem.01732-24-s0002.xlsx]

## Sheet: Table S1 genome data
strain	CanSNP group	Accession number	country	date	host/source
1033	A.Br.064	GCA_016484445.1	Chile	2001-04-12	Bos sp.
A0081	A.Br.064	GCA_029699745.1	Germany	1998-XX-XX	soil
A0094	A.Br.064	GCA_029700765.1	South Africa	1949-XX-XX	N/A
A0096	A.Br.064	GCA_029699725.1	South Africa	1939-XX-XX	N/A
A0097	A.Br.064	GCA_029699685.1	South Africa	1938-XX-XX	N/A
A1039	A.Br.064	GCA_000986915.1	Bolivia	1999-XX-XX	Bos taurus
A1074	A.Br.064	GCA_022221245.1	Chile	XXXX-XX-XX	N/A
A1075	A.Br.064	GCA_000986935.1	Chile	XXXX-XX-XX	Bos taurus
A1096	A.Br.064	GCA_029700545.1	Argentina	XXXX-XX-XX
A1101	A.Br.064	GCA_029699645.1	Argentina	XXXX-XX-XX	Bos taurus
A1102	A.Br.064	GCA_029699605.1	Argentina	XXXX-XX-XX	Sus scrofa domesticus
A142	A.Br.064	GCA_003063965.1	Germany	2007-XX-XX	soil
A155	A.Br.064	GCA_003063985.1	Germany	2007-XX-XX	soil
Ames-Ancestor	A.Br.081	GCA_000008445.1	USA	XXXX-XX-XX	Bos taurus
ANSES_00-82	B.Br.004	GCA_000697555.2	France	2000-XX-XX	Bos sp.
BA1015	A.Br.064	GCA_000832665.1	USA	1939-XX-XX	Bos sp.
BF1	B.Br.004	GCA_022221085.1	Germany	2009-07-XX	Bos taurus
BF5	B.Br.004	GCA_021390035.1	Germany	2021-09-XX	Bos taurus
CNEVA-9066	B.Br.004	GCA_000167235.1	France	1992-XX-XX	N/A
HKI4363-88	A.Br.064	GCA_003063945.1	Finland	1988-XX-XX	Bos taurus
K8215	A.Br.064	GCA_001273125.1	Argentina	1996-03-11	Bos sp.
MH-JJ	A.Br.064	GCA_043190595.1	Austria	2023-04-30	soil
MH-MFM	A.Br.064	GCA_043192435.1	Austria	2023-04-30	soil
MH-PR	A.Br.064	GCA_043191725.1	Austria	2023-04-30	soil
MH-VW	A.Br.064	GCA_043190285.1	Austria	2023-04-30	soil
RA3	B.Br.004	GCA_000832745.1	France	1998-XX-XX	Bos sp.
Tyrol-3520	B.Br.004	GCA_022220685.1	Austria	1988-XX-XX	Bos taurus
JF3887	B.Br.004	ERS739755	Switzerland	1960-XX-XX	Bos taurus
17OD930	B.Br.004	GCA_006088855.1	Switzerland	2017-05-15	Bos taurus
V770-NP-1R	A.Br.064	GCA_000832785.1	USA	1951-XX-XX	Bos sp.
bold: strains novel to this study

## Sheet: Table S2 Primer and Probes
Name	target	location	Sequence (5‘-3‘)	5‘-Mod	3‘-Mod	Reference doi	Detection Mix	Concentration per reaction in µM
PL3_f	Prophage Lambda 03	Chromosome	AAAGCTACAAACTCTGAAATTTGTAAATTG			10.1016/j.ijfoodmicro.2010.07.039	Triplex	0.2
PL3_r		Chromosome	CAACGATGATTGGAGATAGAGTATTCTTT					0.2
PL3_pro		Chromosome	AACAGTACGTTTCACTGGAGCAAAATCAA	HEX	BHQ1			0.1
Cya_f	cya gene on pxO1 plasmid	Plasmid	AGGTAGATTTATAGAAAAAAACATTACGGG					0.2
Cya_r		Plasmid	GCTGACGTAGGGATGGTATT					0.2
Cya_pro		Plasmid	CCACTCAATATAAGCTTTATTACCAGGAGC	FAM	BHQ1			0.1
capB_f	capB gene pXO2 plasmid	Plasmid	AGCAAATGTTGGAGTGATTGTAAATG					0.2
capB_r		Plasmid	AAAGTAATCCAAGTATTCACTTTCAATAG					0.2
capB_pro		Plasmid	AGGTCCCATAACATCCATATGATCTTCTAA	Cy5	BHQ2			0.1
Dhp61_f	Locus BA_5345	Chromosome	CGTAAGGACAATAAAAGCCGTTGT			10.1016/j.mcp.2008.06.001	Singleplex	0.9
Dhp61_r		Chromosome	CGATACAGACATTTATTGGGAACTACAC					0.3
Dhp61_pro		Chromosome	TGCAATCGATGAGCTAATGAACAATGACCCT	FAM	BHQ1			0.25
qPCR Primer/probes used in this study
CanSNP	SNP Position in AE017334.2	Polymorphism	Ancient	Derived	Reverse	Reference	Detection Mix	Concentration per reaction in µM
C.Br.001	2521201	A→G	TCCAATCGCTGCACTCTTTTATTTTGA	TCCAATCGCTGCACTCTTTTATTTTGG	AGGAACAGTTTGAGATAAGGCGATC	10.1371/journal.pone.0032866	Singleplex	0.2
B.Br.003	1494392	G→A	GCATAGAAGCAGATGAGCTTACATATACG	cggggcggggcggggcgggcCATAGAAGCAGATGAGCTTACATATGCA	CTCAAGTTCATAACGAACCATAACGTG	10.1371/journal.pone.0032866	Singleplex	0.2
A.Br.008	3947375	G→A	cggggcggggcggggcgggcGTTACAAATATACGTTTAACAAGCCGC	AAAAGTTACAAATATACGTTTAACAAGCTGA	CTACGCTATACGTTTTAGATGGAGATAATTC	10.1371/journal.pone.0032866	Singleplex	0.2
A.Br.006	162509	A→C	cggggcggggcggggcgggcAATATGTTGTTGATCATTCCATCGCTTA	TATGTTGTTGATCATTCCATCGCGTC	TAGCGTTTTTAAGTTCATCATACCCATGC	10.1371/journal.pone.0032866	Singleplex	0.2
A.Br.004	3600786	C→T	cggggcggggcggggcgggcCGCCGTCATACTTTGGAAAGC	CGCCGTCATACTTTGGAACGT	GAATTGGTGGAGCTATGGAAGGATTA	10.1371/journal.pone.0032866	Singleplex	0.2
A.Br.002	947760	T→C	cggggcggggcggggcgggcAGAAGGAGCAAGTAATGTTATAGGTTTAAGT	GGAGCAAGTAATGTTATAGGTTTACGC	ACCTAAAATCGATAAAGCGACTGC	10.1371/journal.pone.0032866	Singleplex	0.2
A.Br.003	1493280	C→T	cggggcggggcggggcgggcAATTTAGATTTTCGTGTCGAATTATGC	AATTTAGATTTTCGTGTCGAATTAGGT	TGTATAAAAACCTCCTTTTTCTACCTCAA	10.1371/journal.pone.0032866	Singleplex	0.2
A.Br.014	1971191	T→C	ggggcggggcggggcggggcTTGCTACATTTGCGAGTAAATTATTGT	GCTACATTTGCGAGTAAATTATGGC	CAGCATGCCCTATCGTATCTTTCA	10.1371/journal.pone.0032866	Singleplex	0.2
A.Br.064	67034	T→C	GGGAATAATTGAGGATGTTGAAGTTGACGT	GGGAATAATTGAGGATGTTGAAGTTGAGGC	CGCTCCCTCAAAAATCCCATC	This study	Singleplex	0.2
A.Br.064/AUT Cluster	4347374	A→G	TTACGATGCGACATGAAGAACTCTGCA	TTACGATGCGACATGAAGAACTCTGCG	CGTATGAAAGATGGTTCTATGTTTGGAAG	This study	Singleplex	0.2
A.Br.064/MH-MFM	403849	A→G	TGGGCAGAGCGACCAGATAGGA	TGGGCAGAGCGACCAGATAGGG	CTCCGCCGCTTAATAAACGAATAG	This study	Singleplex	0.2
A.Br.064/MH-VW	3462980	T→C	ATGGGATTTGAAGATGAGAGAAAAAGTAAAA	ATGGGATTTGAAGATGAGAGAAAAAGTAAAG	CCTACCAGTCCCATCACCTTC	This study	Singleplex	0.2
A.Br.064/MH-JJ	1612681	C→T	GCTCGGTTATGTGTTTAAAAATATGACGTAC	GCTCGGTTATGTGTTTAAAAATATGACGTAT	AAGTTAAATAGTTTCGTATATTCCTCAAG	This study	Singleplex	0.2
A.Br.064/MH-PR	3933283	G→A	TCACATATAGTATCGCTGATGGCATTACG	TCACATATAGTATCGCTGATGGCATTACA	GACGGTGCGACTTCTTTACG	This study	Singleplex	0.2
DMAA-Primers used in this study; 3 Prime-penultimate deliberate missmatch; SNP base for assay

## Sheet: Table S3 DMAA_analysis
B.anthracis isolate	MH-MFM	MH-PR	MH-JJ	MH-VW
C.Br.001	Ancestral	Ancestral	Ancestral	Ancestral
B.Br.003	Ancestral	Ancestral	Ancestral	Ancestral
A.Br.008	Ancestral	Ancestral	Ancestral	Ancestral
A.Br.006	Derived	Derived	Derived	Derived
A.Br.004	Derived	Derived	Derived	Derived
A.Br.002	Ancestral	Ancestral	Ancestral	Ancestral
A.Br.003	Ancestral	Ancestral	Ancestral	Ancestral
A.Br.014	Ancestral	Ancestral	Ancestral	Ancestral
canSNP	strain	Ancestral_Cq	Derived_Cq	Delta_Cq	Status	Info
C.Br.001	MH-MFM	19.3	23.97	4.67	Ancestral
	MH-PR	18.13	22.7	4.57	Ancestral
	MH-JJ	16.23	20.64	4.41	Ancestral
	MH-VW	21.18	25.68	4.5	Ancestral
	A3283	19.64	18.29	-1.35	Derived	Derived Control
	Sterne	16.72	21.39	4.67	Ancestral	Ancestral Control
canSNP	strain	Ancestral_Cq	Derived_Cq	Delta_Cq	Status	Info
B.Br.003	MH-MFM	17.02	21.62	4.6	Ancestral
	MH-PR	13.66	19.19	5.53	Ancestral
	MH-JJ	12.6	17.98	5.38	Ancestral
	MH-VW	14.35	18.85	4.5	Ancestral
	17OD0930	24.06	18.51	4.87	Derived	Derived Control
	Sterne	19.02	23.89	-5.55	Ancestral	Ancestral Control
canSNP	strain	Ancestral_Cq	Derived_Cq	Delta_Cq	Status	Info
A.Br.008	MH-MFM	17.23	23.47	6.24	Ancestral
	MH-PR	14	20.81	6.81	Ancestral
	MH-JJ	12.69	19.18	6.49	Ancestral
	MH-VW	14.41	20.96	6.55	Ancestral
	UR-1	24.33	18.44	-5.89	Derived	Derived Control
	Sterne	18.72	24.6	5.88	Ancestral	Ancestral Control
canSNP	strain	Ancestral_Cq	Derived_Cq	Delta_Cq	Status	Info
A.Br.006	MH-MFM	19.99	19.07	-0.92	Derived
	MH-PR	19.01	18.14	-0.87	Derived
	MH-JJ	17.05	16.23	-0.82	Derived
	MH-VW	21.72	20.91	-0.81	Derived
	Vollum	20.42	19.61	-0.81	Derived	Derived Control
	17OD0930	19.53	28.65	9.12	Ancestral	Ancestral Control
canSNP	strain	Ancestral_Cq	Derived_Cq	Delta_Cq	Status	Info
A.Br.004	MH-MFM	18.23	17.13	-1.1	Derived
	MH-PR	16.56	15.52	-1.04	Derived
	MH-JJ	15.07	13.87	-1.2	Derived
	MH-VW	20.34	19.13	-1.21	Derived
	Sterne	15.31	14.17	-1.14	Derived	Derived Control
	17OD0930	17.64	26.21	8.57	Ancestral	Ancestral Control
canSNP	strain	Ancestral_Cq	Derived_Cq	Delta_Cq	Status	Info
A.Br.002	MH-MFM	17.19	18.46	1.27	Ancestral
	MH-PR	15.27	16.58	1.31	Ancestral
	MH-JJ	13.65	14.98	1.33	Ancestral
	MH-VW	19.05	20.72	1.67	Ancestral
	Sterne	22.88	21.59	-1.29	Derived	Derived Control
	17OD0930	17.64	19.01	1.37	Ancestral	Ancestral Control
canSNP	strain	Ancestral_Cq	Derived_Cq	Delta_Cq	Status	Info
A.Br.003	MH-MFM	19.27	24.05	4.78	Ancestral
	MH-PR	18.05	22.77	4.72	Ancestral
	MH-JJ	16.11	20.74	4.63	Ancestral
	MH-VW	21.36	25.94	4.58	Ancestral
	Sterne	22.01	21.02	-0.99	Derived	Derived Control
	A3283	22.19	26.64	4.45	Ancestral	Ancestral Control
canSNP	strain	Ancestral_Cq	Derived_Cq	Delta_Cq	Status	Info
A.Br.014	MH-MFM	20.34	22.23	1.89	Ancestral
	MH-PR	18.68	20.36	1.68	Ancestral
	MH-JJ	16.83	18.53	1.7	Ancestral
	MH-VW	21.8	23.75	1.95	Ancestral
	K.-M.-St.	18.42	12.02	-6.4	Derived	Derived Control
	17OD0930	20.79	22.33	1.54	Ancestral	Ancestral Control

## Sheet: Table S4 historic receipt book
	Supplier
		imported through			Hides - type
		Hamburg			Buenos Aires Frigorifico; ox hides
		Hamburg	Häute/hides		Bolivien Typ
					Ox
		Österreich			Chile
		Hamburg			"Johannesbürger Rinderhäute"
					Cattle hides of Johannesburg, ZAF
Source: Wolfgang Vogl, Austria; reprinted with permission.
